# Supplementary material for: A novel compound heterozygous mutation in CYP11B2 (p.A153P and p.Q337*) associated with primary hypoaldosteronism
Source: Front Med (Lausanne). 2026 Mar 11;13:1740124. doi: 10.3389/fmed.2026.1740124 (PMC13012915; doi:10.3389/fmed.2026.1740124)
Supplement: Supplementary file 1 [file Table_1.xlsx]

## Sheet: HGMD
gene name	genomic coordinates	Reference base	Mutated base	Mutation information	Hgvs description	disease name	Credibility label	References
CYP11B2	8:143994845-143994845	G	T	Thr326Lys	977C>A	Aldosterone synthase deficiency	DM	Hui,et al.BMC Endocr Disord,14,29,2014[PMID:24694176]
CYP11B2	8:143998520-143998521	AC	A	del 1 bp codon 116	349delG	Aldosterone synthase deficiency	DM?	Holloway,et al.Clin Endocrinol (Oxf),70,363,2009[PMID:18710464]
CYP11B2	8:143993994-143993994	G	T	Cys450Term	1350C>A	Aldosterone synthase deficiency	DM	Capalbo,et al.PLoS Genet,15,e1008409,2019[PMID:31589614]|31589614
CYP11B2	8:143993990-143993990	C	A	Gly452Trp	1354G>T	Aldosterone synthase deficiency	DM	Faingelernt,et al.Am J Med Genet A,185,1033,2021[PMID:33438832]
CYP11B2	8:143994790-143994792	GCT	G	del 2 bp codon 344	1030_1031delAG	Aldosterone synthase deficiency	DM	Faingelernt,et al.Am J Med Genet A,185,1033,2021[PMID:33438832]
CYP11B2	8:143996253-143996254	AG	A	del 1 bp codon 222	666delC	Aldosterone synthase deficiency	DM	Klomchan,et al.Eur J Pediatr,171,1559,2012[PMID:22801770]
CYP11B2	8:143995820-143995820	G	A	Gln272Term	814C>T	Aldosterone synthase deficiency	DM	Williams,et al.J Clin Endocrinol Metab,89,3168,2004[PMID:15240589]|25525159
CYP11B2	8:143996636-143996636	G	A	Arg141Term	421C>T	Aldosterone synthase deficiency	DM	Rinaldini,et al.Horm Res,78S1,220,2012|23062999
CYP11B2	8:143995792-143995792	T	C	Asn281Ser	842A>G	Aldosterone synthase deficiency	DM	Faingelernt,et al.Am J Med Genet A,185,1033,2021[PMID:33438832]
CYP11B2	8:143994813-143994813	G	A	Gln337Term	1009C>T	Aldosterone synthase deficiency	DM	Li,et al.Mol Med Rep,13,3127,2016[PMID:26936515]
CYP11B2	8:143994701-143994701	C	T	Arg374Gln	1121G>A	Aldosterone synthase deficiency	DM	Yang,et al.Zhonghua Yi Xue Yi Chuan Xue Za Zhi,38,865,2021[PMID:34487532]|34243750
CYP11B2	8:143994810-143994810	G	A	Gln338Term	1012C>T	Aldosterone synthase deficiency	DM	Faingelernt,et al.Am J Med Genet A,185,1033,2021[PMID:33438832]
CYP11B2	8:143996657-143996657	C	T	Gly134Arg	400G>A	Aldosterone synthase deficiency	DM	Garrelfs,et al.J Clin Res Pediatr Endocrinol,epub,epub,2022[PMID:35848593]
CYP11B2	8:143995712-143995712	A	G	Ser308Pro	922T>C	Aldosterone synthase deficiency	DM	L?v?s,et al.J Clin Endocrinol Metab,94,914,2009[PMID:19116236]|37332400
CYP11B2	8:143996463-143996463	T	G	Glu198Asp	594A>C	Aldosterone synthase deficiency	DM	Portrat-Doyen,et al.J Clin Endocrinol Metab,83,4156,1998[PMID:9814506]|10965212|21237269|22465514|30864636|33098647|37811351|38262861
CYP11B2	8:143994222-143994222	C	T	IVS7 ds G-A +1	1200+1G>A	Aldosterone synthase deficiency	DM	Wijaya,et al.BMC Endocr Disord,21,149,2021[PMID:34243750]
CYP11B2	8:143998474-143998474	C	A	IVS2 ds G-T +1	395+1G>T	Aldosterone synthase deficiency	DM	Rinaldini,et al.Horm Res,78S1,220,2012
CYP11B2	8:143994049-143994050	CT	C	del 1 bp codon 432	1294delA	Aldosterone synthase deficiency	DM	Miao,et al.Steroids,150,2019[PMID:31302112]
CYP11B2	8:143998631-143998631	C	T	IVS1 as G-A -1	240-1G>A	Aldosterone synthase deficiency	DM	Li,et al.Mol Med Rep,13,3127,2016[PMID:26936515]|26936515
CYP11B2	8:143993993-143993993	G	A	Leu451Phe	1351C>T	Aldosterone synthase deficiency	DM	Nguyen,et al.Mol Genet Metab,93,458,2008[PMID:18178501]
CYP11B2	8:143994213-143994217	GCTCA	G	del 4 bp non-coding DNA	1200+6_1200+9delTGAG	Aldosterone synthase deficiency	DM	Gerard,et al.Arch Pediatr,31,157,2024[PMID:38262861]
CYP11B2	8:143996464-143996464	T	C	Glu198Gly	593A>G	Aldosterone synthase deficiency	DM	Rinaldini,et al.Horm Res,78S1,220,2012
CYP11B2	8:143993950-143993953	TGCA	T	del 3 bp codon 464	1391_1393delTGC	Aldosterone synthase deficiency	DM	Miao,et al.Steroids,150,2019[PMID:31302112]
CYP11B2	8:143994010-143994010	A	C	Phe445Cys	1334T>G	Aldosterone synthase deficiency	DM	Yang,et al.Zhonghua Yi Xue Yi Chuan Xue Za Zhi,38,865,2021[PMID:34487532]
CYP11B2	8:143998631-143998631	C	A	IVS1 as G-T -1	240-1G>T	Aldosterone synthase deficiency	DM	Wijaya,et al.BMC Endocr Disord,21,149,2021[PMID:34243750]
CYP11B2	8:143994818-143994818	T	C	Asp335Gly	1004A>G	Aldosterone synthase deficiency	DM	Leshinsky-Silver,et al.Horm Res,66,73,2006[PMID:16733366]|21237269
CYP11B2	8:143996628-143996628	C	CCGCAAT	ins 6 bp codon 143	423_428dupATTGCG	Aldosterone synthase deficiency, type 1	DM	Kayes-Wandover,et al.J Clin Endocrinol Metab,86,1008,2001[PMID:11238478]
CYP11B2	8:143993421-143993422	AG	A	del 1 bp codon 495	1486delC	Aldosterone synthase deficiency, type 1	DM	Nguyen,et al.Mol Genet Metab,100,357,2010[PMID:20494601]|34243750
CYP11B2	8:143999089-143999089	C	T	Trp56Term	168G>A	Aldosterone synthase deficiency, type 1	DM	Kondo,et al.Endocr J,60,51,2013[PMID:23018980]
CYP11B2	8:143994702-143994702	G	A	Arg374Trp	1120C>T	Aldosterone synthase deficiency, type 1	DM	Nguyen,et al.Mol Genet Metab,100,357,2010[PMID:20494601]
CYP11B2	8:143995689-143995689	G	C	Ser315Arg	945C>G	Aldosterone synthase deficiency, type 1	DM	Nguyen,et al.Mol Genet Metab,100,357,2010[PMID:20494601]|25525159
CYP11B2	8:143994851-143994851	A	T	Leu324Gln	971T>A	Aldosterone synthase deficiency, type 1	DM	L?pez-Siguero,et al.Horm Res,52,298,1999[PMID:10965212]
CYP11B2	8:143996304-143996304	C	CA	ins 1 bp codon 206	615dupT	Aldosterone synthase deficiency, type 1	DM	Nguyen,et al.Mol Genet Metab,100,357,2010[PMID:20494601]
CYP11B2	8:143996140-143996140	C	T	Trp260Term	780G>A	Aldosterone synthase deficiency, type 1	DM	Nguyen,et al.Mol Genet Metab,100,357,2010[PMID:20494601]|25525159
CYP11B2	8:143994273-143994273	G	A	Arg384Term	1150C>T	Aldosterone synthase deficiency, type 1	DM	Kondo,et al.Endocr J,60,51,2013[PMID:23018980]
CYP11B2	8:143993416-143993416	T	C	Thr498Ala	1492A>G	Aldosterone synthase deficiency, type 2	DM	Dunlop,et al.J Clin Endocrinol Metab,88,2518,2003[PMID:12788848]|21237269
CYP11B2	8:143996132-143996132	A	T	Ile263Asn	788T>A	Aldosterone synthase deficiency, type 2	DM	?styol,et al.J Clin Res Pediatr Endocrinol,8,356,2016[PMID:27125267]|29582446|32539318|33098647|34426522
CYP11B2	8:143994133-143994133	T	C	Gln404Arg	1211A>G	Altered steroid production	FP	Holloway,et al.Clin Endocrinol (Oxf),70,363,2009[PMID:18710464]
CYP11B2	8:143995746-143995746	C	A	Lys296Asn	888G>T	Altered steroid production	FP	Holloway,et al.Clin Endocrinol (Oxf),70,363,2009[PMID:18710464]
CYP11B2	8:143995792-143995792	T	G	Asn281Thr	842A>C	Altered steroid production	FP	Holloway,et al.Clin Endocrinol (Oxf),70,363,2009[PMID:18710464]
CYP11B2	8:143995772-143995772	C	T	Gly288Ser	862G>A	Altered steroid production	FP	Holloway,et al.Clin Endocrinol (Oxf),70,363,2009[PMID:18710464]|33438832
CYP11B2	8:143994029-143994029	G	A	His439Tyr	1315C>T	Altered steroid production	FP	Holloway,et al.Clin Endocrinol (Oxf),70,363,2009[PMID:18710464]
CYP11B2	8:143998611-143998611	G	C	Arg87Gly	259C>G	Altered steroid production	FP	Holloway,et al.Clin Endocrinol (Oxf),70,363,2009[PMID:18710464]
CYP11B2	8:143994104-143994104	C	G	Ala414Pro	1240G>C	Altered steroid production	FP	Holloway,et al.Clin Endocrinol (Oxf),70,363,2009[PMID:18710464]
CYP11B2	8:143994819-143994819	C	T	Asp335Asn	1003G>A	Altered steroid production	FP	Holloway,et al.Clin Endocrinol (Oxf),70,363,2009[PMID:18710464]
CYP11B2	8:143999209-143999209	C	G	Leu16Leu	48G>C	Autism spectrum disorder	DM?	Fu,et al.Nat Genet,54,1320,2022[PMID:35982160]|35982159
CYP11B2	8:143999154-143999154	C	G	Val35Leu	103G>C	Congenital diaphragmatic hernia	DM?	Qiao,et al.Am J Hum Genet,108,1964,2021[PMID:34547244]
CYP11B2	8:143996503-143996503	G	A	Thr185Ile	554C>T	Corticosterone methyl oxidase deficiency	DM	Peter,et al.Eur J Pediatr,157,378,1998[PMID:9625333]|21237269|22565077|22931312|31589614|32809961|32857717|33098647|34426522
CYP11B2	8:143993950-143993950	T	TGCA	ins 3 bp codon 465	1391_1393dupTGC	Corticosterone methyl oxidase deficiency	DM	Ur Rehman,et al.Cureus,15,e39181,2023[PMID:37332400]|36726778
CYP11B2	8:143994705-143994706	AG	A	del 1 bp codon 372	1116delC	Corticosterone methyl oxidase deficiency	DM	Zhang,et al.Am J Hum Genet,57,1037,1995[PMID:7485152]
CYP11B2	8:143994266-143994266	A	G	Val386Ala	1157T>C	Corticosterone methyl oxidase deficiency	DM?	Pascoe,et al.Proc Natl Acad Sci U S A,89,4996,1992[PMID:1594605]|10965212|11174838|16733366|20981092|21237269|22465514|22995991|27125267|27884173|2819
CYP11B2	8:143995681-143995681	G	A	Thr318Met	953C>T	Corticosterone methyl oxidase deficiency	DM	Zhang,et al.Am J Hum Genet,57,1037,1995[PMID:7485152]|20639134|21237269|22801770|33098647
CYP11B2	8:143999148-143999153	GCAGCA	C	del 6 bp / ins 1 bp codon 35	104_109delTGCTGCinsG	Corticosterone methyl oxidase deficiency	DM	Mitsuuchi,et al.Biochem Biophys Res Commun,190,864,1993[PMID:8439335]
CYP11B2	8:143996157-143996157	C	A	Glu255Term	763G>T	Corticosterone methyl oxidase deficiency	DM	Peter,et al.J Clin Endocrinol Metab,82,3525,1997[PMID:9360501]|25525159|31589614|33098647|9703385
CYP11B2	8:143996515-143996515	C	T	Arg181Gln	542G>A	Corticosterone methyl oxidase deficiency	DM	Tin,et al.J Steroid Biochem Mol Biol,124,31,2011[PMID:21237269]|21237269
CYP11B2	8:143994272-143994272	C	G	Arg384Pro	1151G>C	Corticosterone methyl oxidase deficiency	DM	Geley,et al.J Clin Endocrinol Metab,80,424,1995[PMID:7852500]
CYP11B2	8:143994248-143994248	A	G	Leu392Pro	1175T>C	Corticosterone methyl oxidase deficiency	DM	Turan,et al.J Clin Res Pediatr Endocrinol,13,232,2021[PMID:32539318]
CYP11B2	8:143996531-143996534	CCTT	C	del 3 bp codon 173	523_525delAAG	Corticosterone methyl oxidase deficiency	DM	Peter,et al.Horm Res,50,222,1998[PMID:9838244]|21237269|24694176|33098647
CYP11B2	#NA:#NA-#NA	#NA	#NA	Gene conv. with CYP11B1. Ex. 3-4 causing D147E, K152N, I248T		Corticosterone methyl oxidase deficiency	DM	Fardella,et al.J Clin Endocrinol Metab,81,321,1996[PMID:8550772]
CYP11B2	8:143994041-143994041	C	T	Gly435Ser	1303G>A	Corticosterone methyl oxidase deficiency	DFP	Kuribayashi,et al.Horm Res,60,255,2003[PMID:14614232]|20981092|21237269|27884173|34243750
CYP11B2	8:143996516-143996516	G	A	Arg181Trp	541C>T	Corticosterone methyl oxidase deficiency	DM	Pascoe,et al.Proc Natl Acad Sci U S A,89,4996,1992[PMID:1594605]|16733366|21237269|7485152
CYP11B2	8:143993962-143993962	A	G	Leu461Pro	1382T>C	Corticosterone methyl oxidase deficiency	DM	Nomoto,et al.Biochem Biophys Res Commun,234,382,1997[PMID:9177280]
CYP11B2	8:143996252-143996254	AAG	A	del 2 bp codon 222	666_667delCT	Corticosterone methyl oxidase deficiency	DM	Turan,et al.J Clin Res Pediatr Endocrinol,13,232,2021[PMID:32539318]
CYP11B2	8:143992661-143992661	C	T	(G-A) +735 to termination codon	*735G>A	Gene expression, association with	FP	Maharjan,et al.Physiol Genomics,46,860,2014[PMID:25351194]
CYP11B2	8:143999600-143999600	A	G	(T-C) -344 to initiation codon	-344T>C	Higher systolic blood pressure, association with	DFP	Hautanena,et al.J Intern Med,244,11,1998[PMID:9698019]|12213905|12788845|17296872|19151144|20182453|20598712|21682760|23135028
CYP11B2	8:143994002-143994002	G	A	Arg448Cys	1342C>T	Hypoaldosteronism	DM	Merakou,et al.J Clin Endocrinol Metab,106,e182,2021[PMID:33098647]
CYP11B2	#NA:#NA-#NA	#NA	#NA	deletion Recombination with CYP11B1 in int.2		Hypoaldosteronism	DM	Pascoe,et al.Proc Natl Acad Sci U S A,89,8327,1992[PMID:1518866]
CYP11B2	8:143993944-143993944	A	T	IVS8 ds T-A +2	1398+2T>A	Hypoaldosteronism	DM	Alfaraidi,et al.Case Rep Endocrinol,2017,2017[PMID:29201470]
CYP11B2	8:143993959-143993959	A	C	Leu462Arg	1385T>G	Hypoaldosteronism	DM	Turan,et al.Clin Endocrinol (Oxf),88,799,2018[PMID:29582446]
CYP11B2	#NA:#NA-#NA	#NA	#NA	deletion Recombination with CYP11B1 in ex. 4		Hypoaldosteronism	DM	Pascoe,et al.Proc Natl Acad Sci U S A,89,8327,1992[PMID:1518866]
CYP11B2	#NA:#NA-#NA	#NA	#NA	deletion ex. 1-2		Hypoaldosteronism	DM	Kolen,et al.J Biol Chem,295,14936,2020[PMID:32820048]
CYP11B2	8:143996635-143996635	C	T	Arg141Gln	422G>A	Hypoaldosteronism	DM	Merakou,et al.J Clin Endocrinol Metab,106,e182,2021[PMID:33098647]
CYP11B2	8:143996564-143996564	C	T	Ala165Thr	493G>A	Hypoaldosteronism	DM	Merakou,et al.J Clin Endocrinol Metab,106,e182,2021[PMID:33098647]
CYP11B2	8:143998485-143998485	C	T	Val129Met	385G>A	Hypoaldosteronism	DM	Merakou,et al.J Clin Endocrinol Metab,106,e182,2021[PMID:33098647]
CYP11B2	#NA:#NA-#NA	#NA	#NA	deletion Recombination with CYP11B1 in int.3		Hypoaldosteronism	DM	Pascoe,et al.Proc Natl Acad Sci U S A,89,8327,1992[PMID:1518866]
CYP11B2	8:143999254-143999254	C	T	Met1Ile	3G>A	Hypoaldosteronism	DM	Merakou,et al.J Clin Endocrinol Metab,106,e182,2021[PMID:33098647]
CYP11B2	8:143993945-143993945	C	T	IVS8 ds G-A +1	1398+1G>A	Hypoaldosteronism	DM	Ruecker,et al.Horm Res Paediatr,84,43,2015[PMID:25968592]|33098647
CYP11B2	8:143998472-143998474	TAC	T	del 2 bp non-coding DNA	395+1_395+2delGT	Hypoaldosteronism, congenital hyperreninemic	DM?	Yupanqui,et al.SAGE Open Med Case Rep,11,2050313X23,2023[PMID:37811351]
CYP11B2	8:143996549-143996549	G	A	Gln170Term	508C>T	Hypoaldosteronism, primary selective	DM	Taranta,et al.Gene,500,22,2012[PMID:22465514]
CYP11B2	#NA:#NA-#NA	#NA	#NA	Gene conversion with CYP11B1. 5916 C>T, 5919 A>G		Increased 18-hydroxycortisol production	DM	Nicod,et al.Mol Cell Endocrinol,214,167,2004[PMID:15062555]
CYP11B2	8:143996539-143996539	T	C	Lys173Arg	518A>G	Low renin hypertension, association with	DP	Fardella,et al.J Clin Endocrinol Metab,81,4347,1996[PMID:8954040]
CYP11B2	#NA:#NA-#NA	#NA	#NA	Gene conversion with intron 2 of CYP11B1		Raised aldosterone to renin ratio, association	DFP	Lim,et al.J Clin Endocrinol Metab,87,4398,2002[PMID:12213905]|19151144
